# Supplementary material for: Change in Urinary Inflammatory Biomarkers and Psychological Health with Gut Microbiome Modulation after Six Months of a Lifestyle Modification Program in Children
Source: Nutrients. 2023 Oct 1;15(19):4243. doi: 10.3390/nu15194243 (PMC10574711; doi:10.3390/nu15194243)
Supplement: Supplementary file 1 [file nutrients-15-04243-s001.zip]

Archive with 8 entries (8 files):
- Fig S1.tif
- Fig S2.tif
- Fig S3.tif
- Fig S4.tif
- Fig S4a.tif
- Fig S5.tif
- Supplementary S1.pdf
- Table S1.pdf
